# Supplementary material for: Higher resources decrease fluctuating selection during host–parasite coevolution
Source: Ecol Lett. 2014 Aug 28;17(11):1380–8. doi: 10.1111/ele.12337 (PMC4257576; doi:10.1111/ele.12337)
Supplement: Supplementary file 2 — Supplementary [file ele0017-1380-SD2.txt]

 
-10 -5 0 5 10
0.0
0.4
0.8
Time shift
In
fe
ct
ivi
ty 
ra
ng
e
A. Arms race dynamics
-10 -5 0 5 10
0.0
0.4
0.8
Time shift
B.Range fluctuatingselection
2 4 6 8 10 12
0.0
0.4
0.8
Phage time
In
fe
ct
ivi
ty 
ra
ng
e
2 4 6 8 10 12
0.0
0.4
0.8
Phage time
2 4 6 8 10 12
0.0
0.4
0.8
Bacteria time
In
fe
ct
ivi
ty 
ra
ng
e
2 4 6 8 10 12
0.0
0.4
0.8
Bacteria time
2 4 6 8 10 12
0.0
0.2
0.4
0.6
0.8
1.0
Bacteria time
Infect
ivit
y
C.Specialism fluctuatingselection
Phage time=2 Phage time=4
Phage time=6 Phage time=8 Phage time=10 Phage time=12
